# Supplementary material for: Molecular eco-epidemiology of Paracoccidioides brasiliensis in road-killed mammals reveals Cerdocyon thous and Cuniculus paca as new hosts harboring this fungal pathogen
Source: PLoS One. 2021 Aug 24;16(8):e0256668. doi: 10.1371/journal.pone.0256668 (PMC8384157; doi:10.1371/journal.pone.0256668)
Supplement: S1 Table — (XLSX) [file pone.0256668.s001.xlsx]

## Sheet: Literature_data
Order	Family	Species (n)	Methods	Brazilian state	Habitat / Behavior	Citation	doi
Xenarthra	Dasypodidae	Dasypus novemcinctus (1)	nested PCR	MS	terrestrial / digging	Kluyber et al. (2021)	10.1111/tbed.13839
Xenarthra	Dasypodidae	Euphractus sexcinctus (6)	nested PCR	MS	terrestrial / digging	Kluyber et al. (2021)	10.1111/tbed.13839
Xenarthra	Dasypodidae	Dasypus novemcinctus (6)	culture, WGS	SP, MT	terrestrial / digging	Bagagli et al. (2021)	10.3390/jof7010054
Perciformes	Cichlidae	Oreochromis niloticus (3)	nested PCR and serology	PR	aquatic	de Souza Suguiura et al. (2020)	10.1093/mmy/myz120
Chiroptera	Molossidae	Molossus molossus (2)	nested PCR	SP	aerial / insectivorous	da Paz et al. (2018)	10.1111/tbed.12955
Rodentia	Cricetidae	Euryoryzomys russatus (1)	nested PCR	SC	terrestrial	Losnak et al. (2018)	10.1111/myc.12767
Rodentia	Cricetidae	Oxymycterus spp. (4)	nested PCR	SC	terrestrial / digging	Losnak et al. (2018)	10.1111/myc.12767
Xenarthra	Dasypodidae	Dasypus novemcinctus (6)	culture, nested-PCR	SP	terrestrial / digging	Hrycyk et al. (2018)	10.1093/mmy/myx142
Perissodactyla	Equidae	Equus ferus caballus	serology	RS	terrestrial	Mendes et al. (2017)	10.1111/myc.12608
Carnivora	Canidae	Canis lupus familiaris	serology	RS	terrestrial	Mendes et al. (2017)	10.1111/myc.12608
Carnivora	Canidae	Canis lupus familiaris	serology	SP	terrestrial	Petroni et al. (2017)	10.1007/s11046-017-0148-2
Carnivora	Canidae	Canis lupus familiaris (1)	culture, serology, PCR	PR	terrestrial	Headley et al. (2017)	10.1007/s11046-016-0075-7
Carnivora	Canidae	Canis lupus familiaris	serology	RS	terrestrial	Teles et al. (2016)	10.1007/s11046-015-9972-4
Rodentia	Cricetidae	Akodon sp.	serology	PR	terrestrial	Sbeghen et al. (2015)	10.1007/s11046-015-9928-8
Rodentia	Cricetidae	Euryoryzomys russatus	serology	PR	terrestrial	Sbeghen et al. (2015)	10.1007/s11046-015-9928-8
Rodentia	Cricetidae	Thaptomys nigrita	serology	PR	terrestrial	Sbeghen et al. (2015)	10.1007/s11046-015-9928-8
Rodentia	Cricetidae	Oligoryzomys nigripes (1)	nested PCR and serology	PR	terrestrial	Sbeghen et al. (2015)	10.1007/s11046-015-9928-8
Perissodactyla	Equidae	Equus ferus caballus	serology	RS	terrestrial	Albano et al. (2015)	10.1590/S1517-838246246220140559
Primates	Cebidae	Sapajus apella	serology	RS	arboreal	Albano et al. (2014)	10.1007/s11046-014-9731-y
Rodentia	Caviidae	Hydrochoerus hydrochaeris	serology	RS	semiaquatic	Albano et al. (2014)	10.1007/s11046-014-9731-y
Carnivora	Mustelidae	Galictis cuja	serology	RS	terrestrial	Albano et al. (2014)	10.1007/s11046-014-9731-y
Didelphimorphia	Didelphidae	Didelphis albiventris	serology	RS	terrestrial	Albano et al. (2014)	10.1007/s11046-014-9731-y
Carnivora	Felidae	Leopardus geoffroyi	serology	RS	terrestrial	Albano et al. (2014)	10.1007/s11046-014-9731-y
Carnivora	Felidae	Leopardus wiedii	serology	RS	terrestrial	Albano et al. (2014)	10.1007/s11046-014-9731-y
Carnivora	Canidae	Lycalopex gymnocercus	serology	RS	terrestrial	Albano et al. (2014)	10.1007/s11046-014-9731-y
Carnivora	Canidae	Cerdocyon thous	serology	RS	terrestrial / digging	Albano et al. (2014)	10.1007/s11046-014-9731-y
Carnivora	Procyonidae	Procyon cancrivorus	serology	RS	terrestrial	Albano et al. (2014)	10.1007/s11046-014-9731-y
Rodentia	Echimyidae	Myocastor coypus	serology	RS	semiaquatic	Albano et al. (2014)	10.1007/s11046-014-9731-y
Xenarthra	Dasypodidae	Dasypus hibridus	serology	RS	terrestrial / digging	Albano et al. (2014)	10.1007/s11046-014-9731-y
Xenarthra	Dasypodidae	Euphractus sexcinctus	serology	RS	terrestrial / digging	Albano et al. (2014)	10.1007/s11046-014-9731-y
Cetartiodactyla	Cervidae	Mazama guazoubira	serology	RS	terrestrial	Albano et al. (2014)	10.1007/s11046-014-9731-y
Cetartiodactyla	Suidae	Sus scrofa	serology	PR	terrestrial	Belitardo et al. (2014)	10.1007/s11046-013-9724-2
Lagomorpha	Leporidae	Oryctolagus cuniculus	serology	PR	terrestrial	Belitardo et al. (2014)	10.1111/myc.12146
Carnivora	Felidae	Felis catus	serology	PR	terrestrial	Oliveira et al. (2013)	10.1007/s11046-013-9681-9
Artiodactyla	Bovidae	Capra aegagrus hircus	serology	PR	terrestrial	Ferreira et al. (2013)	10.1007/s11046-013-9644-1
Xenarthra	Dasypodidae	Dasypus novemcinctus (1)	culture, PCR	SP	terrestrial / digging	Arantes et al. (2013)	10.3109/13693786.2012.698444
Artiodactyla	Bovidae	Ovis aries	serology	PR	terrestrial	Oliveira et al. (2012)	10.1007/s11046-011-9463-1
Carnivora	Canidae	Canis lupus familiaris	serology	RO	terrestrial	Corte et al. (2012)	10.1590/S0100-736X2012000700011
Carnivora	Canidae	Canis lupus familiaris (1)	culture, histopathology	PR	terrestrial	de Farias et al. (2011)	10.1007/s11046-011-9412-z
Galliformes	Phasianidae	Gallus domesticus	serology	PR and MS	terrestrial	Oliveira et al. (2011)	10.1007/s11046-010-9366-6
Carnivora	Canidae	Canis lupus familiaris	serology	MG	terrestrial	Fontana et al. (2010)	10.1007/s11046-009-9241-5
Xenarthra	Dasypodidae	Dasypus novemcinctus (2)	nested PCR	SP	terrestrial / digging	Richini-Pereira et al. (2010)	10.1590/S1678-91992010000400011
Carnivora	Procyonidae	Procyon cancrivorus (1)	nested PCR	SP	terrestrial	Richini-Pereira et al. (2010)	10.1590/S1678-91992010000400011
Xenarthra	Erethizontidae	Coendou spinosus (2)	nested PCR	SP	arboreal	Richini-Pereira et al. (2010)	10.1590/S1678-91992010000400011
Perissodactyla	Equidae	Equus ferus caballus	serology	PR	terrestrial	Corte et al. (2009)	10.5433/1679-0359.2009v30n2p441
Xenarthra	Dasypodidae	Dasypus novemcinctus (7)	nested PCR	SP	terrestrial / digging	Richini-Pereira et al. (2009)	10.1186/1756-0500-2-228
Xenarthra	Myrmecophagidae	Myrmecophaga tridactyla (2)	nested PCR	SP	terrestrial / digging	Richini-Pereira et al. (2009)	10.1186/1756-0500-2-228
Xenarthra	Dasypodidae	Dasypus novemcinctus (2)	nested PCR	SP	terrestrial / digging	Richini-Pereira et al. (2008)	10.1080/13693780701553002
Xenarthra	Erethizontidae	Coendou spinosus (1)	nested PCR	SP	arboreal	Richini-Pereira et al. (2008)	10.1080/13693780701553002
Rodentia	Cavidae	Cavia aperea (1)	nested PCR	SP	terrestrial	Richini-Pereira et al. (2008)	10.1080/13693780701553002
Carnivora	Procyonidae	Procyon cancrivorus (1)	nested PCR	SP	terrestrial	Richini-Pereira et al. (2008)	10.1080/13693780701553002
Carnivora	Mustelidae	Galictis vittata (1)	nested PCR	SP	terrestrial	Richini-Pereira et al. (2008)	10.1080/13693780701553002
Artiodactyla	Bovidae	Bos taurus	serology	MS	terrestrial	Silveira et al. (2008)	10.1007/s11046-008-9095-2
Primates	Cebidae	Sapajus sp.	serology	PR	arboreal	Corte et al. (2007)	10.1007/s11046-007-9059-y
Primates	Atelidae	Alouatta caraya	serology	PR	arboreal	Corte et al. (2007)	10.1007/s11046-007-9059-y
Carnivora	Canidae	Canis lupus familiaris (1)	histopathology, PCR	SP	terrestrial	Ricci et al. (2004)	10.1080/1369378032000141417
Xenarthra	Dasypodidae	Dasypus novemcinctus	serology	ES	terrestrial / digging	Fernandes et al. (2004)	10.1080/13693780310001658748
Xenarthra	Dasypodidae	Dasypus novemcinctus (10)	isolation in culture	SP	terrestrial / digging	Bagagli et al. (2003)	10.1080/13693780310001597368
Carnivora	Canidae	Canis lupus familiaris	serology	PR	terrestrial	Ono et al. (2001)	10.1080/mmy.39.3.277.282
Xenarthra	Dasypodidae	Dasypus novemcinctus (3)	isolation in culture	MG	terrestrial / digging	Silva-Vergara et al. (2000)	10.1080/mmy.38.3.193.199
Xenarthra	Dasypodidae	Dasypus novemcinctus (4)	culture, histopathology	SP	terrestrial / digging	Bagagli et al. (1998)	10.4269/ajtmh.1998.58.505
Xenarthra	Dasypodidae	Dasypus novemcinctus (1)	histopathology	MG	terrestrial / digging	Kuti et al. (1998)	10.1023/a:1007034215003
Primates	Cebidae	Sapajus apella	delayed hipersensitivity	SP	arboreal	Costa et al. (1995)	10.1080/02681219580000081
Carnivora	Procyonidae	Nasua nasua	delayed hipersensitivity	SP	terrestrial / digging	Costa et al. (1995)	10.1080/02681219580000081
Carnivora	Felidae	Panthera onca	delayed hipersensitivity	SP	terrestrial	Costa et al. (1995)	10.1080/02681219580000081
Carnivora	Felidae	Leopardus pardalis	delayed hipersensitivity	SP	terrestrial	Costa et al. (1995)	10.1080/02681219580000081
Carnivora	Felidae	Leopardus wiedii	delayed hipersensitivity	SP	terrestrial	Costa et al. (1995)	10.1080/02681219580000081
Carnivora	Felidae	Leopardus tigrinus	delayed hipersensitivity	SP	terrestrial	Costa et al. (1995)	10.1080/02681219580000081
Carnivora	Felidae	Leopardus geoffroyi	delayed hipersensitivity	SP	terrestrial	Costa et al. (1995)	10.1080/02681219580000081
Artiodactyla	Bovidae	Bos taurus	delayed hipersensitivity	SP	terrestrial	Costa et al. (1995)	10.1007/BF01839278
Perissodactyla	Equidae	Equus ferus caballus	delayed hipersensitivity	SP	terrestrial	Costa et al. (1995)	10.1007/BF01839278
Artiodactyla	Bovidae	Ovis aries	delayed hipersensitivity	SP	terrestrial	Costa et al. (1995)	10.1007/BF01839278
Xenarthra	Dasypodidae	Dasypus novemcinctus (1)	culture, serology	PA	terrestrial / digging	Vidal et al. (1995)	10.1590/s0036-46651995000100007
Xenarthra	Dasypodidae	Dasypus novemcinctus (4)	culture, histopathology	PA	terrestrial / digging	Naiff et al. (1986)	10.1590/s0036-46651986000100005

## Sheet: Reference_list
Albano AP, Klafke GB, Brandolt TM, Da Hora VP, Minello LF, Jorge S, et al. Wild animals as sentinels of Paracoccidioides brasiliensis in the state of Rio Grande do Sul, Brazil. Mycopathologia. 2014 Apr;177(3-4):207-15. doi: 10.1007/s11046-014-9731-y. Epub 2014 Feb 26. PMID: 24570039.
Albano AP, Klafke GB, Brandolt TM, Da Hora VP, Nogueira CE, Xavier MO, et al. Seroepidemiology of Paracoccidioides brasiliensis infection in horses from Rio Grande do Sul, Brazil. Braz J Microbiol. 2015 Jun 1;46(2):513-7. doi: 10.1590/S1517-838246246220140559. PMID: 26273267; PMCID: PMC4507544.
Arantes TD, Theodoro RC, Da Graça Macoris SA, Bagagli E. Detection of Paracoccidioides spp. in environmental aerosol samples. Med Mycol. 2013 Jan;51(1):83-92. doi: 10.3109/13693786.2012.698444. Epub 2012 Jul 5. PMID: 22762209.
Bagagli E, Sano A, Coelho KI, Alquati S, Miyaji M, de Camargo ZP, et al. Isolation of Paracoccidioides brasiliensis from armadillos (Dasypus noveminctus) captured in an endemic area of paracoccidioidomycosis. Am J Trop Med Hyg. 1998 Apr;58(4):505-12. doi: 10.4269/ajtmh.1998.58.505. PMID: 9574800.
Bagagli E, Franco M, Bosco Sde M, Hebeler-Barbosa F, Trinca LA, Montenegro MR. High frequency of Paracoccidioides brasiliensis infection in armadillos (Dasypus novemcinctus): an ecological study. Med Mycol. 2003 Jun;41(3):217-23. doi: 10.1080/13693780310001597368. PMID: 12964713.
Bagagli E, Matute DR, Garces HG, Tenório BG, Garces AG, Alves LGB, et al. Paracoccidioides brasiliensis Isolated from Nine-Banded Armadillos (Dasypus novemcinctus) Reveal Population Structure and Admixture in the Amazon Basin. J Fungi (Basel). 2021 Jan 15;7(1):54. doi: 10.3390/jof7010054. PMID: 33467393; PMCID: PMC7829815.
Belitardo DR, Calefi AS, Borges IK, de Oliveira GG, Sbeghen MR, Itano EN, et al. Detection of antibodies against Paracoccidioides brasiliensis in free-range domestic pigs (Sus scrofa). Mycopathologia. 2014 Feb;177(1-2):91-5. doi: 10.1007/s11046-013-9724-2. Epub 2014 Jan 17. PMID: 24436011.
Costa EO, Diniz LS, Netto CF. The prevalence of positive intradermal reactions to paracoccidioidin in domestic and wild animals in São Paulo, Brazil. Vet Res Commun. 1995;19(2):127-30. doi: 10.1007/BF01839278. PMID: 7645195.
Costa EO, Diniz LS, Netto CF, Arruda C, Dagli ML. Delayed hypersensitivity test with paracoccidioidin in captive Latin American wild mammals. J Med Vet Mycol. 1995 Jan-Feb;33(1):39-42. doi: 10.1080/02681219580000081. PMID: 7650577.
Corte AC, Svoboda WK, Navarro IT, Freire RL, Malanski LS, Shiozawa MM, et al. Paracoccidioidomycosis in wild monkeys from Paraná State, Brazil. Mycopathologia. 2007 Nov;164(5):225-8. doi: 10.1007/s11046-007-9059-y. Epub 2007 Oct 4. PMID: 17914662.
Corte AC, Itano EN, Freire RL, de Camargo ZP, Ono MA. Detection of antibodies to Paracoccidioides brasiliensis in horses from northern Region of Paraná State. Semina: Ciências Agrárias, Londrina. 2009 Apr;30(2):441-446. doi: 10.5433/1679-0359.2009v30n2p441.
Corte AC, Gennari SM, Labruna MB, Camargo LMA, Itano EN, et al. Paracoccidioides brasiliensis infection in dogs from Western Brazilian Amazon. Pesq. Vet. Bras. 2012 Jul;32(7):649-652. doi: 10.1590/S0100-736X2012000700011
da Paz GS, Adorno BMV, Richini-Pereira VB, Bosco SMG, Langoni H. Infection by Histoplasma capsulatum, Cryptococcus spp. and Paracoccidioides brasiliensis in bats collected in urban areas. Transbound Emerg Dis. 2018 Dec;65(6):1797-1805. doi: 10.1111/tbed.12955. Epub 2018 Sep 16. PMID: 30296014.
de Farias MR, Condas LA, Ribeiro MG, Bosco Sde M, Muro MD, Werner J, et al. Paracoccidioidomycosis in a dog: case report of generalized lymphadenomegaly. Mycopathologia. 2011 Aug;172(2):147-52. doi: 10.1007/s11046-011-9412-z. Epub 2011 Mar 20. PMID: 21424604.
de Souza Suguiura IM, Macagnan R, Omori AM, Buck EL, Scarpassa JA, et al. First report of Paracoccidioides brasiliensis infection in fish. Med Mycol. 2020 Aug 1;58(6):737-743. doi: 10.1093/mmy/myz120. PMID: 31773156.
Fernandes GF, Deps P, Tomimori-Yamashita J, Camargo ZP. IgM and IgG antibody response to Paracoccidioides brasiliensis in naturally infected wild armadillos (Dasypus novemcinctus). Med Mycol. 2004 Aug;42(4):363-8. doi: 10.1080/13693780310001658748. PMID: 15473362.
Ferreira JB, Navarro IT, Freire RL, Oliveira GG, Omori AM, Belitardo DR, et al. Evaluation of Paracoccidioides brasiliensis Infection in dairy goats. Mycopathologia. 2013 Aug;176(1-2):95-9. doi: 10.1007/s11046-013-9644-1. Epub 2013 Apr 10. PMID: 23572299.
Fontana FF, dos Santos CT, Esteves FM, Rocha A, Fernandes GF, do Amaral CC, et al. Seroepidemiological survey of paracoccidioidomycosis infection among urban and rural dogs from Uberaba, Minas Gerais, Brazil. Mycopathologia. 2010 Mar;169(3):159-65. doi: 10.1007/s11046-009-9241-5. Epub 2009 Sep 19. PMID: 19768574.
Kluyber D, Desbiez ALJ, Attias N, Massocato GF, Gennari SM, Soares HS, et al. Zoonotic parasites infecting free-living armadillos from Brazil. Transbound Emerg Dis. 2021 May;68(3):1639-1651. doi: 10.1111/tbed.13839. Epub 2020 Oct 21. PMID: 32964690.
Kuti, H. Role of the armadillo Dasypus novemcinctus in the epidemiology of paracoccidioidomycosis. Mycopathologia. 1998 Dec;144,131–133. https://doi.org/10.1023/A:1007034215003
Headley SA, Pretto-Giordano LG, Di Santis GW, Gomes LA, Macagnan R, da Nóbrega DF, et al. Paracoccidioides brasiliensis-associated dermatitis and lymphadenitis in a dog. Mycopathologia. 2017 Apr;182(3-4):425-434. doi: 10.1007/s11046-016-0075-7. Epub 2016 Oct 18. PMID: 27757778.
Hrycyk MF, Garcia Garces H, Bosco SMG, de Oliveira SL, Marques SA, Bagagli E. Ecology of Paracoccidioides brasiliensis, P. lutzii and related species: infection in armadillos, soil occurrence and mycological aspects. Med Mycol. 2018 Nov 1;56(8):950-962. doi: 10.1093/mmy/myx142. PMID: 29325170.
Losnak DO, Rocha FR, Almeida BS, Batista KZS, Althoff SL, Haupt J, et al. Molecular detection of fungi of public health importance in wild animals from Southern Brazil. Mycoses. 2018 Jul;61(7):455-463. doi: 10.1111/myc.12767. Epub 2018 Apr 10. PMID: 29575049.
Mendes JF, Klafke GB, Albano APN, Cabana ÂL, Teles AJ, de Camargo ZP, et al. Paracoccidioidomycosis infection in domestic and wild mammals by Paracoccidioides lutzii. Mycoses. 2017 Jun;60(6):402-406. doi: 10.1111/myc.12608. Epub 2017 Mar 10. PMID: 28295653.
Naiff RD, Ferreira LC, Barrett TV, Naiff MF, Arias JR. Paracoccidioidomicose enzoótica em tatus (Dasypus novemcinctus) no estado do Pará [Enzootic paracoccidioidomycosis in armadillos (Dasypus novemcinctus) in the State of Pará]. Rev Inst Med Trop Sao Paulo. 1986 Jan-Feb;28(1):19-27. Portuguese. doi: 10.1590/s0036-46651986000100005. PMID: 3764301.
Oliveira GG, Silveira LH, Itano EN, Soares RM, Freire RL, Watanabe MA, et al. Serological evidence of Paracoccidioides brasiliensis infection in chickens from Paraná and Mato Grosso do Sul States, Brazil. Mycopathologia. 2011 Mar;171(3):197-202. doi: 10.1007/s11046-010-9366-6. Epub 2010 Sep 19. PMID: 20853143.
Oliveira GG, Navarro IT, Freire RL, Belitardo DR, Silveira LH, Camargo ZP, et al. Serological survey of Paracoccidioidomycosis in sheep. Mycopathologia. 2012 Jan;173(1):63-8. doi: 10.1007/s11046-011-9463-1. Epub 2011 Aug 18. PMID: 21850559.
Oliveira GG, Belitardo DR, Balarin MR, Freire RL, Camargo ZP, Ono MA. Serological survey of paracoccidioidomycosis in cats. Mycopathologia. 2013 Oct;176(3-4):299-302. doi: 10.1007/s11046-013-9681-9. Epub 2013 Aug 4. PMID: 23912468.
Ono MA, Bracarense AP, Morais HS, Trapp SM, Belitardo DR, Camargo ZP. Canine paracoccidioidomycosis: a seroepidemiologic study. Med Mycol. 2001 Jun;39(3):277-82. doi: 10.1080/mmy.39.3.277.282. PMID: 11446531.
Petroni TF, Bonfietti LX, Zaninelli TH, Itano EN, Ono MA. Serological Evidence of Infection by Paracoccidioides brasiliensis in Dogs with Leishmaniasis. Mycopathologia. 2017 Oct;182(9-10):947-952. doi: 10.1007/s11046-017-0148-2. Epub 2017 May 18. PMID: 28523421.
Ricci G, Mota FT, Wakamatsu A, Serafim RC, Borra RC, Franco M. Canine paracoccidioidomycosis. Med Mycol. 2004 Aug;42(4):379-83. doi: 10.1080/1369378032000141417. PMID: 15473365.
Richini-Pereira VB, Bosco Sde M, Griese J, Theodoro RC, Macoris SA, da Silva RJ, et al. Molecular detection of Paracoccidioides brasiliensis in road-killed wild animals. Med Mycol. 2008 Feb;46(1):35-40. doi: 10.1080/13693780701553002. PMID: 17885959.
Richini-Pereira VB, Bosco SM, Theodoro RC, Barrozo L, Pedrini SC, Rosa PS, et al. Importance of xenarthrans in the eco-epidemiology of Paracoccidioides brasiliensis. BMC Res Notes. 2009 Nov 17;2:228. doi: 10.1186/1756-0500-2-228. PMID: 19919716; PMCID: PMC2784786.
Richini-Pereira VB, Bosco SMG, Theodoro RC, Barrozo L, Bagagli E. Road-killed wild animals: a preservation problem useful for eco- epidemiological studies of pathogens. J Venom Anim Toxins incl Trop Dis. 2010 Nov;16(4):607-613. doi: 10.1590/S1678-91992010000400011
Sbeghen MR, Zanata TB, Macagnan R, de Abreu KC, da Cunha WL, Watanabe MA, et al. Paracoccidioides brasiliensis Infection in Small Wild Mammals. Mycopathologia. 2015 Dec;180(5-6):435-40. doi: 10.1007/s11046-015-9928-8. Epub 2015 Aug 1. PMID: 26232125.
Silva-Vergara ML, Martinez R, Camargo ZP, Malta MH, Maffei CM, Chadu JB. Isolation of Paracoccidioides brasiliensis from armadillos (Dasypus novemcinctus) in an area where the fungus was recently isolated from soil. Med Mycol. 2000 Jun;38(3):193-9. doi: 10.1080/mmy.38.3.193.199. PMID: 10892986.
Silveira LH, Paes RC, Medeiros EV, Itano EN, Camargo ZP, Ono MA. Occurrence of Antibodies to Paracoccidioides brasiliensis in dairy cattle from Mato Grosso do Sul, Brazil. Mycopathologia. 2008 Jun;165(6):367-71. doi: 10.1007/s11046-008-9095-2. Epub 2008 Mar 5. PMID: 18320347.
Teles AJ, Klafke GB, Cabana ÂL, Albano AP, Xavier MO, Meireles MC. Serological Investigation into Paracoccidioides brasiliensis Infection in Dogs from Southern Rio Grande do Sul, Brazil. Mycopathologia. 2016 Apr;181(3-4):323-8. doi: 10.1007/s11046-015-9972-4. Epub 2015 Nov 25. PMID: 26608381.
Vidal MS, de Melo NT, Garcia NM, Del Negro GM, de Assis CM, Heins-Vaccari EM, et al. Paracoccidioides brasiliensis. A mycologic and immunochemical study of a sample isolated from an armadillo (Dasipus novencinctus). Rev Inst Med Trop Sao Paulo. 1995 Jan-Feb;37(1):43-9. doi: 10.1590/s0036-46651995000100007. PMID: 7569639.
